# Supplementary material for: A Novel Hemocyte-Derived Peptide and Its Possible Roles in Immune Response of Ciona intestinalis Type A
Source: Int J Mol Sci. 2024 Feb 6;25(4):1979. doi: 10.3390/ijms25041979 (PMC10888236; doi:10.3390/ijms25041979)
Supplement: Supplementary file 1 [file ijms-25-01979-s001.zip]

Archive with 7 entries (7 files):
- Figure S1.tif
- Figure S2_rev.tif
- ijms-2806734 Figures S1 and S2_proofreading.pdf
- Table S1.xlsx
- Table S2_rev.pdf
- Table S3.xlsx
- Table S4.xlsx
