# Supplementary material for: A Novel Hemocyte-Derived Peptide and Its Possible Roles in Immune Response of Ciona intestinalis Type A
Source: Int J Mol Sci. 2024 Feb 6;25(4):1979. doi: 10.3390/ijms25041979 (PMC10888236; doi:10.3390/ijms25041979)
Supplement: Supplementary file 1 [file ijms-25-01979-s001.zip › Table S1.xlsx]

## Sheet: Quantification
	Anti-CiEMa									Subtracted
			Set 1	Set 2	Set 3	Set 4	Set 5	Set 6				Average	Set 1	Set 2	Set 3	Set 4	Set 5	Set 6	S.D.	S.E.
	1 h	LPS-	966.056	648.029	595.772	577.282	534.174	780.021		1 h	LPS-	284.543	123.331	269.893	298.246	357.56	185.966	472.261	123.838	50.5565
		LPS+	859.249	2176.62	1477.06	1845.19	1695.17	1649.07			LPS+	752.915	165.48	1356.41	511.965	1073.64	944.295	465.708	444.818	181.596
	2 h	LPS-	1165.39	1054.42	1099.77	567.213	481.238	893.903		2 h	LPS-	488.814	418.433	821.297	748.006	376.59	81.152	487.404	268.873	109.767
		LPS+	1303.33	1853.57	1721.55	1938.3	1295.22	1912.62			LPS+	950.988	758.356	1417.81	1030.97	1253.4	268.615	976.781	404.765	165.245
	4 h	LPS-	1611.84	1084.44	1125.75	655.846	777.82	649.644		4 h	LPS-	592.663	922.437	349.839	874.222	427.02	587.199	395.264	250.369	102.213
		LPS+	2256.34	2606.48	2001.05	2084.66	1696.09	1426.37			LPS+	1409.54	1685.51	2355.55	1213.32	1434.94	1098.37	669.582	575.256	234.847
	Pre-absorbed control
			Set 1	Set 2	Set 3	Set 4	Set 5	Set 6
	1 h	LPS-	842.725	378.136	297.526	219.722	348.208	307.76
		LPS+	693.769	820.214	965.098	771.55	750.872	1183.36
	2 h	LPS-	746.953	233.121	351.76	190.623	400.086	406.499
		LPS+	544.973	435.759	690.587	684.897	1026.61	935.836
	4 h	LPS-	689.406	734.604	251.528	228.826	190.621	254.38
		LPS+	570.837	250.933	787.736	649.72	597.716	756.786
