# Supplementary material for: A Novel Hemocyte-Derived Peptide and Its Possible Roles in Immune Response of Ciona intestinalis Type A
Source: Int J Mol Sci. 2024 Feb 6;25(4):1979. doi: 10.3390/ijms25041979 (PMC10888236; doi:10.3390/ijms25041979)
Supplement: Supplementary file 1 [file ijms-25-01979-s001.zip › Table S4.xlsx]

## Sheet: Primers
Gene ID	Gene name or former ID	Forward	Reverse
KY21.Chr12.349	CiEMa	TCAAGTCTCCATGGCCTTCC	TGCAGCTTTTCGCATTAGGC
KY21.Chr10.446	KDELR2	CGCGGGATGTGTACAAACAA	AGGGAATTATGCAGGAAGGCT
KY21.Chr9.158	PPIA	GCGTTTTGTTCCCCTTTGCA	CGAAGAAGACTCTTGGATTGGC
KY21.Chr2.1489	KH.L9.6	GTATGGATTCCGGCGCAAAC	TCATCCAAAAGAACGCAATCGA
KY21.Chr1.1759	CrPAP-A	AGCTGCCTTTGTTCTCGTGA	TGGCAAAACTGCTCTTCCCA
KY21.Chr1.265	CrMAM-A	GGGATCAACGAGCTGCTTCT	TTCGTCTGCCATTTGTTGCA
KY21.Chr7.694	KH.C7.94	CATAGCGACCAAGCGGATGA	GTGCTGGGGTCAGTCCTTTT
KY21.Chr2.890	KH.S908.1	CCAAGGTAGGAATGGCTGCA	AGCGCTTCAGCCAAAATAGC
KY21.Chr2.1013	Tgfbtun3	GATGCCAACCAATGCAAGCA	TCAGTTGGAACGCAGCAGAT
KY21.Chr3.1417	Tnfa	AGCCTTCTGAGATGGAAGAACC	CTGCTGTCCCCTGAGCTTTT
KY21.Chr1.2097	Il17-2	AAGCACATCGCCTTACGTCA	CAATGCACCCGCTACACAAG
KY21.Chr3.661	Mmp2/9/13	GCTTAATTGGCTGCGATCCA	TCGTCTCCATAGTGACATCGG
KY21.Chr12.653	Ghsr-like	AGAGTGCTTCAATCCGGTGT	AACCTTGGCGTTCGTTCTCT
KY21.Chr11.1298	Fgf3/7/10/22	TCGCTATGAACCGACACAGC	CGGTAGGTGGCGTAGAAGTC
KY21.Chr3.259	CiVanabin1	CGTTGTTTGTGTGCGTTTGC	AGTGCTGCATGTAACGTCCA
KY21.Chr3.258	CiVanabin3	CATGCGCTGGTCTTAGAGCT	AGGCATTGAGACTTCGCACA
KY21.Chr1.1700	Foxl2	ACTACAGGAGACGACGACGA	ATACACACCGTCCACGAACC
KY21.Chr1.2091	Hox3	ACCAACACCATTACCCACCT	TGCCCACCATTAACTTCTGGT
KY21.Chr3.662	Dbx	GAAGTTAGCGCTCAAGCTTGG	GACGCTCTTGGGAATTTCTCC
KY21.Chr1.219	Prrx	ACATGGGGGAGTCTCGGTT	CGCGTCAGGATAATGTGTTCG
